# Supplementary material for: Assessing the Impact of Prophylactic Eculizumab on Renal Graft Survival in Atypical Hemolytic Uremic Syndrome
Source: Transplantation. 2023 Mar 31;107(4):994–1003. doi: 10.1097/TP.0000000000004355 (PMC10065821; doi:10.1097/TP.0000000000004355)
Supplement: Supplementary file 1 [file tp-107-994-s001.xlsx]

## Sheet: 1. Not treated with Eculizumab
NCL#	Recipient Sex	Age at transplan-tation (years)	Risk group	Genetic variant status	Affected gene	Variant	Anti-FH detected	Non-complement genes screened for abnormalities	Native renal biopsy	First Transplant	Year of transplan-tation	Graft type	Post-Tx PLEX	Graft status and cause of failure	Graft survival (months)	Kidney transplant biopsy result
214	Male	51.6521	Low	Pathological	CD46	c.686G>A p.(Arg229Gln)	No		data not collected	Yes	2016	data not collected	data not collected	Functioning	22.1667	data not collected
229	Male	29.7014	Low	Pathological	CD46	c.350A>C p.(Tyr117Ser)	No		data not collected	Yes	2014	data not collected	data not collected	Hypertensive donor disease	10.4	data not collected
244	Male	33	Low	Pathological	CD46	c.811_816del p.(Asp271_Ser272del)			data not collected	Yes	1979	data not collected	data not collected	Functioning	228	data not collected
245	Male	30	Low	Pathological	CD46	c.811_816del p.(Asp271_Ser272del)			data not collected	Yes	1985	data not collected	data not collected	Functioning	156	data not collected
43	Female	31	High	Pathological	CFH	c.1873G>T p.(Glu625*)			data not collected	No	1996	data not collected	data not collected	Functioning	84	data not collected
43	Female	27	High	Pathological	CFH	c.1873G>T p.(Glu625*)			data not collected	No	1992	data not collected	data not collected	TMA	12	data not collected
43	Female	20	High	Pathological	CFH	c.1873G>T p.(Glu625*)			data not collected	Yes	1985	data not collected	data not collected	TMA	72	data not collected
44	Female	28	High	Pathological	CFH	c.1873G>T p.(Glu625*)			data not collected	Yes	1988	data not collected	data not collected	Failed	0.3	data not collected
44	Female	28	High	Pathological	CFH	c.1873G>T p.(Glu625*)			data not collected	No	1988	data not collected	data not collected	Functioning	108	data not collected
61	Female	22	High	Pathological	CFH	c.3572C>T p.(Ser1191Leu)	No		data not collected	Yes	1988	data not collected	data not collected	TMA	1	data not collected
61	Female	24	High	Pathological	CFH	c.3572C>T p.(Ser1191Leu)	No		data not collected	No	1990	data not collected	data not collected	TMA	40.9667	data not collected
61	Female	31	High	Pathological	CFH	c.3572C>T p.(Ser1191Leu)	No		data not collected	No	1997	data not collected	data not collected	TMA	0.333333	data not collected
62	Male	26	High	Pathological	CFH	c.3572C>T p.(Ser1191Leu) and c.3590T>C p.(Val1197Ala)	No		data not collected	Yes	1999	data not collected	data not collected	TMA	24	data not collected
62	Male	27	High	Pathological	CFH	c.3572C>T p.(Ser1191Leu) and c.3590T>C p.(Val1197Ala)	No		data not collected	No	2000	data not collected	data not collected	TMA	7	data not collected
70	Female	25	High	Pathological	CFH	c.3643C>G p.(Arg1215Gly)	No	DGKE	data not collected	Yes	1999	data not collected	data not collected	TMA	2.2	data not collected
71	Female	24	High	Pathological	CFH	c.3643C>G p.(Arg1215Gly)	No		data not collected	Yes	2001	data not collected	data not collected	TMA	0.25	data not collected
72	Female	26.1918	High	Pathological	CFH	c.3643C>G p.(Arg1215Gly)	No		data not collected	Yes	1985	data not collected	data not collected	Failed	0.01	data not collected
72	Female	26	High	Pathological	CFH	c.3643C>G p.(Arg1215Gly)	No		data not collected	No	1986	data not collected	data not collected	Failed	0.01	data not collected
72	Female	27.7973	High	Pathological	CFH	c.3643C>G p.(Arg1215Gly)	No		data not collected	No	1987	data not collected	data not collected	Failed	0.01	data not collected
86	Male	23	High	Pathological	CFH	c.3572C>T p.(Ser1191Leu) and c.3590T>C p.(Val1197Ala)	No		data not collected	Yes	1998	data not collected	data not collected	TMA	0.3	data not collected
87	Male	5	High	Pathological	CFH	c.2671T>G p.(Tyr891Asp)			data not collected	Yes	1994	data not collected	data not collected	Cortical rupture	0.3	data not collected
98	Male	45	High	Pathological	CFH	CFH::CFHR3 hybrid			data not collected	Yes	1999	data not collected	data not collected	TMA	6	data not collected
102	Male	2.16667	High	Pathological	CFH	c.3590T>C p.(Val1197Ala)			data not collected	Yes	2000	data not collected	data not collected	TMA	0.5	data not collected
110	Female	5	High	Pathological	CFH	c.3572C>T p.(Ser1191Leu)		DGKE, MMACHC	data not collected	Yes	1996	data not collected	data not collected	TMA	0.01	data not collected
148	Male	16	High	Pathological	CFH	c.3572C>T p.(Ser1191Leu) and c.3590T>C p.(Val1197Ala)			data not collected	Yes	1995	data not collected	data not collected	TMA	0.5	data not collected
165	Female	4	High	Pathological	CFH	c.3628C>T p.(Arg1210Cys)			data not collected	Yes	1999	data not collected	data not collected	TMA	36	data not collected
168	Female	30	High	Pathological	CFH	c.3536T>C p.(lle1179Thr)			data not collected	Yes	1996	data not collected	data not collected	Functioning	272	data not collected
179	Female	17	High	Pathological	CFHR1	c.869T>C (p.Leu290Ser and c.887C>T p.Ala296Val)	No		data not collected	Yes	1997	data not collected	data not collected	TMA	5	data not collected
180	Male	24	High	Pathological	CFH	Exon 22-23 duplication	No	THBD	data not collected	Yes	2001	data not collected	data not collected	TMA	48	data not collected
183	Female	23	Medium	Pathological	CFI	c.1421G>A p.(Trp145*)	No		data not collected	Yes	1987	data not collected	data not collected	TMA	2	data not collected
187	Female	22.7452	Medium	Pathological	CFI	c.859G>A p.(Gly287Arg)	No		data not collected	Yes	1998	data not collected	data not collected	Rejection	168	data not collected
193	Male	34	Medium	Pathological	CFI	c.893del p.(His298Leufs*18)	No		data not collected	Yes	1996	data not collected	data not collected	TMA	20	data not collected
264	Male	35.6476	High	Pathological	C3	c.1775G>T p.(Arg592Leu)	No	DGKE	data not collected	Yes	2000	data not collected	data not collected	TMA	130.133	data not collected
273	Female	21	High	Pathological	C3	c.3343G>A p.(Asp1115Asn)	No	DGKE	data not collected	Yes	1986	data not collected	data not collected	Rejection	175.267	data not collected
273	Female	36	High	Pathological	C3	c.3343G>A p.(Asp1093Asn)	No	DGKE	data not collected	No	2001	data not collected	data not collected	Severe chronic tubulointerstitial damage and possible infection	23.1333	data not collected
280	Male	48	High	Pathological	C3	c.1774C>T p.(Arg592Trp)			data not collected	No	2001	data not collected	data not collected	TMA	22	data not collected
280	Male	42	High	Pathological	C3	c.1774C>T p.(Arg592Trp)			data not collected	Yes	1996	data not collected	data not collected	TMA	15	data not collected
281	Female	21	High	Pathological	C3	c.1774C>T p.(Arg592Trp)			data not collected	Yes	1978	data not collected	data not collected	Functioning	312	data not collected
282	Male	2	High	Pathological	C3	c.1774C>T p.(Arg592Trp)			data not collected	Yes	1996	data not collected	data not collected	TMA	60	data not collected
282	Male	8	High	Pathological	C3	c.1774C>T p.(Arg592Trp)			data not collected	No	2001	data not collected	data not collected	TMA	16	data not collected
284	Male	3	Medium	VUS	C3	c.3478G>A p.(Glu1160Lys)			data not collected	Yes	1989	data not collected	data not collected	TMA	1	data not collected
284	Male	5	High*	VUS	C3	c.3478G>A p.(Glu1160Lys)			data not collected	No	1991	data not collected	data not collected	TMA	1	data not collected
285	Female	32	High	Pathological	C3	c.193A>C p.(Lys65Gln)	No	DGKE, MMACHC	data not collected	Yes	1990	data not collected	data not collected	Functioning	336	data not collected
560	Male	15.6027	Medium	VUS	CFB	c.943G>A p.(Ala315Thr)	No		data not collected	Yes	1991	data not collected	data not collected	Unclear cause of failure, lack of available data. Had graft nephrectomy.	10	data not collected
560	Male	24	Medium	VUS	CFB	c.943G>A p.(Ala315Thr)	No		data not collected	No	1999	data not collected	data not collected	Rejection	144	data not collected
570	Male	9	Medium	VUS	CFH	c.2850G>T p.(Gln950His)			data not collected	Yes	1982	data not collected	data not collected	Chronic allograft dysfunction "gradual decline"	348	data not collected
56	Female	28	High	Pathological	CFH	c.3468dupA p.(Trp1157Metfs*22)	No	DGKE, THBD	data not collected	Yes	2000	data not collected	data not collected	TMA	1	data not collected
5	Female	12.1973	Medium	VUS	C3	c.1898A>G p.(Lys633Arg)	Yes			Yes	2006			Rejection	96	rejection: TCMR and AMR at over 1 year
12	Female	10	Medium	VUS	CFH	c.2850G>T p.(Glu950His)	Yes	DGKE, MMACHC	TMA	Yes	2002	DBD		Functioning	192	rejection: acute TCMR II at 1 month
19	Male	11	Medium	Nil	none	none	Yes	DGKE, THBD		Yes	2010	DBD		Rejection	48
22	Female	10	Medium	Nil	none	none	Yes	DGKE, THBD		Yes	2012	DCD		Functioning	29
53	Male	33	High	Pathological	CFH	c.3229T>C p.(Cys1077Arg)	No	DGKE	consistent with accelerated hypertension	Yes	2008	LD	Yes	TMA	4	TMA
56	Female	31	High	Pathological	CFH	c.3468dupA p.(Trp1157Metfs*22)	No	DGKE, THBD		No	2003	deceased		Transplant glomerulopathy	51	transplant glomerulopathy
60	Female	34.6612	High	Pathological	CFH	c.3550A>G p.(Thr1184Ala)	No	DGKE	TMA	Yes	2006	LD	No	TMA	90.1667	TMA
64	Female	38	High	Pathological	CFH	c.3572C>T p.(Ser1191Leu)	No		TMA	Yes	2006			TMA	16.4333	TMA
68	Female	32	High	Pathological	CFH	c.3616C>T p.(Arg1206Cys)	No			Yes	2007			Rejection	72
69	Male	23	High	Pathological	CFH	c.3628C>T p.(Arg1210Cys)			TMA	Yes	2009			Functioning	108
71	Female	29	High	Pathological	CFH	c.3643C>G p.(Arg1215Gly)	No			No	2006			TMA	0.03
79	Male	62	High	Pathological	CFH	c.3643C>T p.(Arg1215*)			consistent with malignant hypertension	Yes	2008	LD		TMA	2	TMA
95	Female	11	High	Pathological	CFH	c.2018G>A p.(Cys673Tyr)	No	THBD	TMA	Yes	2006	deceased	No	Functioning	141
96	Male	23.8493	High	Pathological	CFH	Exon 23 deletion	Yes	DGKE, THBD	TMA	Yes	2011	LD		TMA	3.93333	TMA
109	Female	7	High	Pathological	CFH	c.3572C>T p.(Ser1191Leu)				Yes	2002			Functioning	24
110	Female	12	High	Pathological	CFH	c.3572C>T p.(Ser1191Leu)		DGKE, MMACHC		No	2003	deceased	Yes	TMA	3	TMA
167	Female	64	High	Pathological	CFH	c.3643C>G p.(Arg1215Gly)	Yes		TMA	Yes	2010			Functioning	95
174	Female	6	High	Pathological	CFHR1	c.869T>C (p.Leu290Ser and c.887C>T p.Ala296Val)	No	DGKE, THBD		Yes	2006			Functioning	144
176	Female	44	High	Pathological	CFHR1	c.869T>C (p.Leu290Ser and c.887C>T p.Ala296Val)	No			Yes	2003	deceased		TMA	3.56667	TMA
177	Female	58	High	Pathological	CFHR1	c.869T>C (p.Leu290Ser and c.887C>T p.Ala296Val)	No	DGKE	TMA	Yes	2009	LD	Yes	TMA	0.266667
180	Male	31	High	Pathological	CFH	Exon 22-23 duplication	No	THBD		No	2008			Functioning	125
187	Female	38	Medium	Pathological	CFI	c.859G>A p.(Gly287Arg)	No		TMA	No	2013			Functioning	56
265	Female	26	High	Pathological	C3	c.193A>C p.(Lys65Gln)	No	DGKE		Yes	2006	LD	Yes	TMA	0.7
278	Female	34	High	Pathological	C3	c.481C>T p.(Arg161Trp)	No	DGKE		Yes	2010	LD	Yes	TMA	5.46667
556	Female	28.2	Medium	VUS	CFH	c.1825G>A p.(Val609Ile)	No	MMACHC		Yes	2016	deceased		Graft thrombosis	0.1
559	Female	31	Medium	Pathological	CFI	c.1733T>C p.(Ile578Thr)	No	DGKE	TMA	Yes	2002	DCD	No	TMA	100.667	TMA
560	Male	38	Medium	VUS	CFB	c.943G>A p.(Ala315Thr)	No			No	2013	LD	No	Functioning	60	TMA
568	Male	20	Medium	VUS	CFI and CFB	CFI: c.1657C>T p.(Pro553Ser) and CFB: c.1524C>T p.(His508His)	No			Yes	2005	LD		Rejection	140	rejection: acute ABMR at 10 years
572	Female	5	Medium	VUS	C3	c.1873A>T p.(Ile625Phe)	No	DGKE, THBD	TMA	Yes	2013			Functioning	62
573	Female	32	Medium	VUS	C3	c.3216G>T p.(Arg1072Arg)	No	DGKE, PLG, VTN	TMA	Yes	2002	DBD	No	Non viable infarcted kidney. Primary non function.	0	donor derived vascular disease
573	Female	35	Medium	VUS	C3	c.3216G>T p.(Arg1072Arg)	No		TMA	No	2005	DBD	Yes	TMA	48	TMA
579	Female	45	Medium	VUS	C3	c.1274G>T p.(Arg425Leu)			TMA	Yes	2009	deceased		TMA	132	TMA
582	Female	18	Medium	VUS	CFI	c.612G>A p.(Met204Ile)	Yes	DGKE, MMACHC	inconclusive but presumed MPO vasculitis	Yes	2012	LD	Yes	Rejection	10	TMA
Key
	Control Cohort
	Medium and high risk of relapse before 2002
	Excluded from control cohort as low risk of relapse

## Sheet: 2. Prophylactic Eculizumab
NCL #	Recipient sex	Age at transplan-tation (years)	Risk group	Genetic variant status	Affected gene	Variant	Anti-FH detected	Non-complement genes screened for abnormalities	Native renal biopsy	First Transplant	Cause of previous graft loss	Year of transplan-tation	Graft type	HLA mis-match	Induction IS therapy	Maintenance IS therapy	Post-Tx PLEX	Reason for eculizumab cessation with functioning graft	Initial graft function	Graft status	Cause of graft failure	Cause of death in those that died with functioning graft	Graft survival (months)	Serum Creatinine at 1 year (umol/L)	Serum Creatinine at 1 year (mg/dL)	eGFR at 1 year (ml/min/1.73 m2)	Kidney transplant biopsy result	ACWY serotype vaccination	B serotype vaccination
47	Female	58.6995	High	Pathological	CFH	c.2409C>A p.(Cys803*)	No	DGKE, THBD	TMA	Yes		2015	deceased	0		Tac + MMF + Pred	Yes		Delayed	Functioning			70.2667	228	2.57919		TMA	Before	Before
52	Female	33.5625	High	Pathological	CFH	c.2918G>A p.(Cys973Tyr)	No			Yes		2015	DBD	4			No			Functioning			40.7					Before	Before
56	Female	42.0199	High	Pathological	CFH	c.3468dupA p.(Trp1157Metfs*22)	No	DGKE, THBD		No	1st graft lost to TMA 2nd to transplant glomerulopathy	2014	DBD	6		Tac + MMF + Pred	No		Immediate	Failed	Immune complex mediated GN. No TMA.		55.6	152	1.71946		Rejection: acute TCMR IIA at 4 months. Biopsy at 4 years showed immune complex mediated GN.	Before	Before
60	Female	42.8994	High	Pathological	CFH	c.3550A>G p.(Thr1184Ala)	No	DGKE	TMA	No	TMA	2014	LD	0			No		Immediate	Functioning			76.3333	80	0.904977			Before	Before
64	Female	46.8036	High	Pathological	CFH	c.3572C>T p.( Ser1191Leu)	No		TMA	No	TMA	2015	deceased	0		Tac + MMF + Pred	No		Immediate	Functioning			72.1333	66	0.746606	83		Before	Before
70	Female	39.3676	High	Pathological	CFH	c.3643C>G p.(Arg1215Gly)		DGKE	TMA	No	TMA	2013	DBD	3		Tac + MMF + Pred	No			Functioning			82.7					After (19 days)	After (259 days)
85	Male	41.395	High	Pathological	CFH	CFH/CFHR1 hybrid			TMA	Yes		2017	DBD	2	Basilixumab	Tac + MMF + Pred	No		Immediate	Functioning			45.6	143	1.61765	52		Before	Before
93	Male	51.1403	High	Pathological	CFH	c.3562_3564 deletion p.(Lys1188del)	No		TMA	Yes		2014	DBD	2		Tac + MMF + Pred	No		Immediate	Functioning			47.1	115	1.3009	61.6		Before	Before
118	Male	33.6852	High	Pathological	CFH	c.3643C>G p.(Arg1215Gly)	No			Yes		2013	LD	4	Basilixumab	Tac + Pred	No		Immediate	Failed	TMA		71.4333	155	1.75339	45	TMA	Before	After (191 days)
138	Male	52.3052	High	Pathological	CFH	CFH/CFHR1 hybrid		DGKE		Yes		2014	DBD	3	Basilixumab	Tac + MMF + Pred	No		Immediate	Functioning		myocardial infarction and lung adenocarcinoma	63.8667	261	2.95249		Minimal chronic damage	Before	Before
166	Female	30.809	High	Pathological	CFH	c.1107G>A p.(Trp369*) from liver donor	No	DGKE, THBD	not done	Yes		2014	LD	3		Tac + Pred	No		Immediate	Functioning			53.2333	73	0.825792		Rejection: acute TCMR at 1 month
176	Female	55.165	High	Pathological	CFHR1	CFHR1::CFH hybrid	No		TMA	No	TMA	2014	LD	4	Basilixumab	Tac + MMF + Pred	No	stopped at 8 months for declining function and no evidence of TMA	Immediate	Failed	Rejection		15.6333	475	5.3733		Rejection: acute TCMR IIA and possible AMR (C4d positive) at 1 week	Before	Before
177	Female	64.3683	High	Pathological	CFHR1	CFHR1::CFH hybrid	No	DGKE	TMA	No	TMA	2016	DBD	0			No		Immediate	Functioning		subarachnoid haemorrhage	59.6333	63	0.71267			Before	Before
179	Female	36.2088	High	Pathological	CFHR1	CFHR1::CFH hybrid	No			No	TMA	2016	DBD	3	ATG	Tac + MMF + Pred	No		Delayed	Failed	Rejection		25.7	162	1.83258	35	Rejection: acute TCMR IIA at 1 year	Before	Before
264	Male	51.0418	High	Pathological	C3	c.1775G>T p.(Arg592Leu)	No	DGKE	TMA	No	TMA	2015	DCD	4	Basilixumab	Tac + MMF + Pred	No		Delayed	Functioning			62.2	103	1.16516	71	Rejection: acute TCMR IIA at 1 month	Before	Before
265	Female	34.1787	High	Pathological	C3	c.193A>C p.(Lys65Gln)	No	DGKE	TMA	No	TMA	2014	LD			Tac + Aza + Pred	No			Functioning			83.3333	101	1.14253	61		Before	After (342 days)
267	Female	34.5489	High	Pathological	C3	c.193A>C p.(Lys65Gln)		DGKE	TMA	Yes		2014	DBD	4	Basilixumab	Tac + MMF	No		Immediate	Functioning			54.7	67	0.757919	87		Before	After (71 days)
272	Male	17.7563	Medium	VUS	C3	c.3142C>G p.(Arg1042Gly)	Yes	DGKE, THBD	TMA	Yes		2013	LD	1		Tac + MMF + Pred	No		Immediate	Functioning			57.4667	122	1.38009	66	Mild interstitial fibrosis	Before
278	Male	38.2697	High	Pathological	C3	c.481C>T p.(Arg161Trp)	No	DGKE	not done	No	TMA	2014	DBD	3	Basilixumab	Tac + MMF + Pred	No		Immediate	Functioning		metastatic squamous cell cancer	33.8333	78	0.882353	102		Before
279	Male	23.0862	High	Pathological	C3	c.485C>G p.(Thr162Arg)	No	DGKE	TMA	Yes		2014	DBD	3	Basilixumab	Tac + MMF + Pred	No		Delayed	Functioning			86.0333	87	0.984163	>90	Rejection: acute TCMR IIA at 4 weeks	Before	After (12 days)
300	Female	29.0089	Medium	Nil	none	none	Yes		TMA	Yes		2016	DCD	4	Basilixumab	Tac + MMF + Pred	No		Immediate	Failed	Meningococcal septicaemia		6				Normal	Before	After (760 days)
314	Female	38.412	High	Pathological	CFH + CFI	CFH c.2596+1G>C and CFI c.355G>A p.(Gly119Arg)		DGKE	TMA	Yes		2015	DCD		Basilixumab	Tac + MMF + Pred	No		Immediate	Functioning			41.6	57	0.644796	>90		Before	Before
318	Male	33.2033	High	Pathological	CFH	CFH/CFHR1 hybrid	No		not done	Yes		2015	DBD	3	Basilixumab	Tac + MMF + Pred	No		Immediate	Functioning			67.1	153	1.73077	45	Rejection: acute TCMR IA at 3 days	Before	Before
321	Male	10.5017	High	Pathological	CFH	6.3kb deletion including exons 21,22,23 and part of 3'UTR	No	THBD	TMA	Yes		2016	DCD	5	Basilixumab	Tac + MMF + Pred	No		Immediate	Functioning			59.7667	33	0.373303	161.9			Before
383	Female	53.8474	High	Pathological	C3	c.485C>G p.(Thr162Arg)	No	DGKE		Yes		2016	DCD	3	Basilixumab	Tac + MMF + Pred	No		Delayed	Failed	Rejection		19.3	575	6.50452	7	Rejection: acute TCMR IIA at 1 week	Before	Before
387	Female	30.527	High	Pathological	C3	c.193A>C p.(Lys65Gln)	No	DGKE, THBD, MMACHC	TMA	Yes		2016	DCD			Tac + MMF + Pred	No			Functioning			53.3		0				Before
446	Male	25.5408	Medium	Nil	none	none		DGKE, MMACHC, PLG, VTN	not done	Yes		2017	DCD	5	ATG	Tac + MMF + Pred	No		Immediate	Functioning			51.6333	112	1.26697	69		Before
554	Female	62.872	High*	Nil	none	none	No	PLG, VTN	TMA	No	TMA	2017	DCD	3	Basilixumab	Tac + MMF + Pred	No		Immediate	Functioning			47.5667	105	1.18778	49		Before	Before
557	Female	43.9842	Medium	VUS	CFB	c.1598A>G p.(Lys533Arg)		DGKE	TMA	Yes		2014	DBD	2	Basilixumab	Tac + MMF + Pred	No		Immediate	Functioning		sudden death	1.93333					Before	Before
558	Female	48.0664	High*	Nil	none	none	No	DGKE, PLG, VTN		No	TMA	2014	DBD	2			No			Functioning			85.8333					Before	Before
559	Female	42.6064	Medium	VUS	CFI	c.1733T>C p.(Ile578Thr)		DGKE	TMA	No	TMA	2014	LD	2	ATG	Tac + MMF + Pred	No		Immediate	Functioning		sepsis	46.3	226	2.55656	21	Rejection: acute TCMR IA and probable chronic active AMR at 1 year.	Before	Before
567	Female	9.46345	Medium	VUS	CFI	c.405>T p.(Asp135Asp)	No	DGKE	TMA	Yes		2017	LD	4	Basilixumab	Tac + Aza + Pred	No	stopped at 2 years: local team decision, clinically well	Immediate	Functioning			48.4667	36	0.40724	149.76
573	Female	44.4257	Medium	VUS	C3	c.3216G>T p.(Arg1072Arg)	No	DGKE, PLG, VTN	TMA	No	Non viable infarcted kidney. Primary non function.	2015	DBD	3	ATG	Tac + MMF + Pred	No		Immediate	Functioning			42.2667	150	1.69683	35.6	Rejection: acute TCMR III at 2 weeks	Before	Before
575	Female	42.7618	Medium	Nil	none	none	No	PLG, VTN	TMA	Yes		2014	DBD	4	Basilixumab	Tac + MMF + Pred	No	completed 6 month course	Immediate	Failed	Rejection		69.4667	112	1.26697	46	Severe vasculopathy (1 vessel containing thrombus)	Before	Before
578	Male	26.4695	Medium	VUS	CFB	c.724A>C p.(Ile242Leu) and c.1697A>C p.(Glu566Ala)	No	DGKE	not done	Yes		2016	DCD			Tac + MMF + Pred	No		Immediate	Functioning			66.9333	103	1.16516	75		Before	Before
581	Female	47.6331	Medium	Nil	none	none	No	PLG, VTN, THBD		Yes		2016	deceased				No			Functioning			58.1667					Before	Before
583	Male	9.26068	Medium	Nil	none	none	Yes	THBD	TMA	Yes		2014	DCD	2	Basilixumab	Tac + MMF + Pred	No		Immediate	Functioning			80.8333	79	0.893665	68.82	Normal
584	Female	43.0609	Medium	Nil	none	none	No	DGKE, MMACHC, PLG, VTN, IFN2	TMA	Yes		2017	DCD	3	Basilixumab	Tac + MMF + Pred	No	stopped after 6.9 years as unwell in ITU	Immediate	Functioning			49.1333	90	1.0181	67	Rejection: acute TCMR IB at 1 week	Before	Before
